# Supplementary material for: Sebaceous Carcinoma: A Retrospective Multicenter Analysis of 213 Cases
Source: Cancers (Basel). 2026 Apr 14;18(8):1245. doi: 10.3390/cancers18081245 (PMC13114816; doi:10.3390/cancers18081245)
Supplement: Supplementary file 1 [file cancers-18-01245-s001.zip]

Archive with 2 entries (2 files):
- cancers-4237201_supplementary_figures.pdf
- cancers-4237201_supplementary_tables.pdf
